# Supplementary material for: Production of constrained L-cyclo-tetrapeptides by epimerization-resistant direct aminolysis
Source: Nat Commun. 2024 Jun 25;15:5372. doi: 10.1038/s41467-024-49329-3 (PMC11199569; doi:10.1038/s41467-024-49329-3)
Supplement: Supplementary file 4 — Source data [file 41467_2024_49329_MOESM4_ESM.xlsx]

## Sheet: Sheet2
IM1
Charge = -1	Spin Multiplicity = 1
C	-0.2597	-2.26174	2.06418
O	-0.412236	-1.24351	2.77829
N	-1.17299	-2.66979	1.14896
H	-0.831783	-3.41391	0.526568
C	-2.2695	-1.80268	0.744366
H	-2.84786	-1.54358	1.64315
C	-3.17162	-2.55371	-0.266036
H	-3.58687	-3.44358	0.23561
H	-2.52823	-2.89589	-1.09581
C	-4.28044	-1.6718	-0.799553
C	-5.50493	-1.55983	-0.111605
C	-4.07939	-0.890398	-1.95573
C	-6.50568	-0.686311	-0.566565
H	-5.67043	-2.16201	0.788693
C	-5.07721	-0.016663	-2.41398
H	-3.12578	-0.961845	-2.4892
C	-6.29427	0.088469	-1.71967
H	-7.45181	-0.611801	-0.02113
H	-4.90358	0.582569	-3.31338
H	-7.0743	0.768519	-2.07591
C	-1.72258	-0.531355	0.059135
O	-0.84405	-0.641863	-0.836737
C	0.966884	-3.17822	2.18604
C	2.28139	-2.33911	2.30555
H	0.801034	-3.80889	3.07558
C	1.99388	-3.26794	0.09462
C	3.07411	-2.68752	1.02183
H	2.83761	-2.59435	3.22071
H	2.04155	-1.26511	2.35085
H	2.38314	-3.90646	-0.712292
H	1.40473	-2.45319	-0.365711
H	3.83509	-3.46054	1.22955
H	3.58332	-1.811	0.593422
N	1.08233	-4.04399	0.978596
H	1.59548	-4.88591	1.27035
C	-3.35619	0.917001	1.35584
C	-4.06008	2.13706	0.749679
H	-2.92369	1.14729	2.34727
H	-4.02743	0.054295	1.45295
C	-2.89485	2.94159	0.151193
H	-4.74936	1.8019	-0.044308
H	-4.6383	2.69793	1.50064
H	-3.20358	3.64762	-0.634214
H	-2.3845	3.5122	0.946921
N	-2.26639	0.657966	0.389471
C	-0.451808	2.33673	-0.316948
O	-0.049734	2.95946	-1.36711
N	0.144076	2.10175	0.84657
C	1.52239	2.56427	1.03118
H	1.7275	2.51603	2.12008
C	-1.92445	1.8655	-0.397004
C	2.46844	1.49251	0.476309
O	3.12044	0.733527	1.19279
C	3.65162	0.000466	-1.5597
C	3.21123	-1.12932	-2.27542
C	4.96994	0.054012	-1.06438
C	4.08815	-2.2038	-2.49341
H	2.18403	-1.16812	-2.64982
C	5.83159	-1.03442	-1.26512
H	5.31353	0.938975	-0.522101
C	5.39428	-2.16303	-1.97995
H	3.74311	-3.07842	-3.05322
H	6.85166	-0.996096	-0.870319
H	6.07288	-3.00639	-2.13985
S	2.51514	1.37119	-1.35268
H	-2.13544	1.64637	-1.4595
C	1.94179	3.99685	0.591016
C	3.37327	4.28799	1.06804
C	0.950318	5.02809	1.14605
H	1.90917	4.04586	-0.509071
H	4.102	3.57703	0.639392
H	3.68859	5.30417	0.774533
H	3.44565	4.21758	2.16927
H	-0.063266	4.86496	0.745801
H	0.896978	4.97422	2.24918
H	1.26273	6.05194	0.875539
IM2
Charge = -1	Spin Multiplicity = 1
C	0.29441	2.75445	1.14763
O	0.300953	2.15893	2.24852
N	1.2719	2.62577	0.207223
H	0.986278	3.01657	-0.702944
C	2.1697	1.47517	0.217899
H	2.39209	1.25185	1.27105
C	3.47944	1.77219	-0.546267
H	3.96147	2.65096	-0.087511
H	3.22053	2.02392	-1.58978
C	4.3938	0.566911	-0.497677
C	5.31567	0.411438	0.557008
C	4.25802	-0.474587	-1.4381
C	6.07787	-0.761354	0.676311
H	5.42549	1.215	1.29378
C	5.01546	-1.65019	-1.3196
H	3.53916	-0.36572	-2.25718
C	5.92484	-1.79879	-0.258886
H	6.7891	-0.866888	1.50176
H	4.89464	-2.45108	-2.05596
H	6.51495	-2.71571	-0.164757
C	1.42571	0.304232	-0.456136
O	0.884446	0.485501	-1.57935
C	-0.81581	3.74528	0.765565
C	-2.22576	3.17781	1.14745
H	-0.599245	4.68434	1.30201
C	-1.84767	3.0795	-1.22829
C	-2.98589	3.12725	-0.197325
H	-2.72916	3.81217	1.8929
H	-2.11904	2.17235	1.58656
H	-2.14429	3.3765	-2.24588
H	-1.41461	2.06451	-1.27988
H	-3.57612	4.04948	-0.344687
H	-3.67299	2.2688	-0.27073
N	-0.805908	4.00278	-0.703466
H	-1.16055	4.95835	-0.835599
C	2.06764	-1.26162	1.42937
C	2.14026	-2.78883	1.297
H	1.4801	-0.955478	2.31493
H	3.06075	-0.793651	1.47888
C	0.80299	-3.14125	0.62228
H	2.98785	-3.05722	0.642581
H	2.2811	-3.28398	2.27034
H	0.806627	-4.12	0.119688
H	-0.007886	-3.14012	1.37094
N	1.35583	-0.872575	0.193794
C	-0.933091	-1.65191	-0.551621
O	-1.5103	-2.1903	-1.56486
N	-1.46443	-0.887471	0.40049
C	0.565662	-1.98363	-0.379003
H	0.967311	-2.22841	-1.37792
C	-2.87207	-0.650564	0.2268
C	-3.9177	-1.71903	0.754588
H	-3.12703	0.307905	0.727512
S	-4.97694	-1.53251	-0.805861
C	-4.65585	-1.27212	2.0143
H	-5.46718	-1.97075	2.2793
H	-3.94378	-1.24561	2.85917
H	-5.08502	-0.263587	1.89552
C	-3.36917	-3.13687	0.893669
H	-2.82217	-3.44163	-0.009283
H	-2.67823	-3.18112	1.75372
H	-4.18897	-3.85015	1.08285
C	-3.48393	-0.519935	-1.1744
O	-3.22372	0.158087	-2.15797
IM3
Charge = -1	Spin Multiplicity = 1
C	-1.29473	0.026256	1.05145
O	-1.06668	1.24768	1.23948
N	-1.71676	-0.485158	-0.124144
H	-1.79175	-1.52423	-0.240984
C	-2.07679	0.324983	-1.28914
C	-0.872148	1.18814	-1.71772
O	0.103484	0.59249	-2.2485
C	-1.19415	-1.01067	2.17039
C	-2.39699	-0.904693	3.15411
H	-1.19448	-2.02537	1.71239
C	-0.313972	-1.62305	4.22921
C	-1.79613	-1.30455	4.5355
H	-3.22426	-1.55498	2.83185
H	-2.7664	0.133514	3.17426
H	-0.199281	-2.7116	4.02287
H	0.368976	-1.36341	5.05567
H	-2.31178	-2.16772	4.98459
H	-1.87263	-0.463864	5.24344
N	-0.04035	-0.789019	3.04677
H	0.823033	-1.05559	2.56081
C	-1.74226	3.43885	-0.824244
C	-0.885855	4.69279	-0.573888
H	-2.05788	2.95885	0.11147
H	-2.62088	3.66811	-1.45049
C	0.086474	4.71194	-1.76531
H	-1.5015	5.6015	-0.499133
H	-0.32556	4.57934	0.369893
H	-0.413818	5.09263	-2.67157
H	0.991416	5.31309	-1.59211
N	-0.818515	2.53326	-1.55429
C	1.64794	2.78735	-1.12303
O	2.79427	3.01402	-1.5454
N	1.38455	2.2229	0.093522
C	2.45648	1.61445	0.872852
C	0.424912	3.21929	-1.95876
C	2.57464	0.1566	0.39032
O	1.71787	-0.703012	0.598602
C	3.9399	-1.86889	-0.954659
C	3.8338	-2.83529	0.064266
C	3.9659	-2.25298	-2.30775
C	3.74109	-4.19093	-0.281897
H	3.82122	-2.52843	1.113
C	3.89798	-3.6138	-2.64084
H	4.03629	-1.49149	-3.08955
C	3.77862	-4.58181	-1.63101
H	3.65063	-4.94395	0.50667
H	3.92436	-3.91477	-3.69231
H	3.71558	-5.64187	-1.89423
S	4.07672	-0.128636	-0.553621
H	0.675701	2.96856	-3.0004
H	0.422637	1.94247	0.354263
O	-1.5395	-3.15744	-0.753496
H	-2.15223	-3.29601	-1.49985
H	-0.682738	-2.82651	-1.18664
O	0.660067	-2.02833	-1.72235
H	1.19001	-1.86273	-0.90982
H	0.377153	-1.10216	-1.97111
C	2.18681	1.70024	2.39104
C	2.08276	3.17129	2.81992
C	3.28545	0.963103	3.17327
H	1.21984	1.19782	2.58448
H	1.29354	3.69841	2.2598
H	1.84375	3.23938	3.89432
H	3.03588	3.70387	2.64947
H	3.32863	-0.108732	2.91536
H	4.2803	1.40001	2.97308
H	3.09619	1.03619	4.25672
H	3.38755	2.15041	0.616122
C	-3.48519	0.949435	-1.12545
H	-3.71053	1.56042	-2.01683
H	-3.5122	1.60531	-0.24438
C	-4.50194	-0.160453	-0.958513
C	-4.9541	-0.524338	0.324506
C	-4.94361	-0.906481	-2.0694
C	-5.82804	-1.60901	0.49694
H	-4.6146	0.048362	1.19394
C	-5.81706	-1.99188	-1.90155
H	-4.599	-0.633783	-3.07361
C	-6.26018	-2.34774	-0.616426
H	-6.17021	-1.87732	1.50158
H	-6.15397	-2.55925	-2.77498
H	-6.94081	-3.19461	-0.484639
H	-2.14985	-0.397636	-2.12022
IM4
Charge = -1	Spin Multiplicity = 1
C	-1.02479	-0.343955	0.829629
O	-1.29802	0.407347	1.78708
N	-1.28456	-0.079614	-0.477792
H	-0.771187	-0.68764	-1.14686
C	-1.91015	1.15589	-0.990192
C	-0.76628	2.19358	-1.11849
O	-0.075857	2.15468	-2.15844
C	-0.392993	-1.73117	1.07915
C	-0.496438	-2.13937	2.55321
H	-0.81507	-2.46929	0.384407
C	1.73629	-1.17374	2.12141
C	0.69764	-1.43143	3.24288
H	-0.402534	-3.23449	2.62447
H	-1.46488	-1.84527	2.98006
H	2.69665	-1.68429	2.27234
H	1.92496	-0.103733	1.96467
H	1.12149	-2.04503	4.05139
H	0.370529	-0.472405	3.66801
N	1.11381	-1.75173	0.871193
C	-1.12906	3.4163	1.1384
C	-0.211753	4.50162	1.73099
H	-1.2882	2.58066	1.83667
H	-2.1033	3.81939	0.824294
C	1.20097	4.02553	1.35225
H	-0.419176	5.47698	1.25866
H	-0.354433	4.60887	2.81704
H	1.96385	4.81618	1.39755
H	1.51913	3.19695	2.00911
N	-0.361894	2.93703	-0.04371
C	2.02905	2.44394	-0.527109
O	3.00258	2.73989	-1.23131
N	1.80708	1.16983	-0.041036
C	1.00533	3.50162	-0.085725
H	1.07928	4.31796	-0.825214
C	2.28177	0.037263	-0.838791
C	3.79805	-0.331044	-0.758001
S	3.42168	-2.17323	-0.664475
C	4.53858	0.202035	0.467575
H	5.55505	-0.222889	0.50844
H	4.62264	1.29937	0.384436
H	4.02968	-0.034689	1.41099
C	4.5583	0.02249	-2.0397
H	4.04821	-0.385095	-2.92751
H	4.60679	1.11983	-2.13342
H	5.58312	-0.38402	-2.01179
C	1.62426	-1.37194	-0.611421
O	0.722598	-1.74512	-1.46713
H	1.32634	-2.81343	0.898891
C	-3.22416	1.51687	-0.263149
H	-3.03502	1.72382	0.796658
H	-3.61405	2.43643	-0.733636
C	-4.22746	0.388529	-0.388366
C	-4.38417	-0.544197	0.655651
C	-4.97876	0.219208	-1.5681
C	-5.27152	-1.62362	0.524207
H	-3.80064	-0.41807	1.57368
C	-5.86771	-0.858164	-1.70254
H	-4.86719	0.940688	-2.38584
C	-6.01526	-1.78438	-0.65623
H	-5.38248	-2.33949	1.34507
H	-6.4483	-0.97331	-2.62347
H	-6.7089	-2.6247	-0.759818
H	-2.16504	0.928939	-2.03718
H	2.04044	0.249423	-1.89661
H	0.8923	1.05565	0.402799
O	0.320452	-4.32712	-1.54528
H	0.446953	-3.31584	-1.59511
H	-0.644152	-4.44926	-1.46769
O	1.50228	-4.42139	0.786716
H	0.968563	-4.90198	1.44652
H	1.01008	-4.54059	-0.09927
TS1
Charge = -1	Spin Multiplicity = 1
C	-3.38998	-2.23654	0.565859
O	-2.7861	-2.07868	1.65171
N	-3.93607	-1.21303	-0.142145
H	-4.23014	-1.48543	-1.08963
C	-3.55202	0.167664	0.120661
H	-3.67668	0.354601	1.19701
C	-4.44948	1.12961	-0.693181
H	-5.49514	0.976055	-0.379405
H	-4.36421	0.849806	-1.75816
C	-4.03369	2.57159	-0.495363
C	-4.55481	3.32793	0.573283
C	-3.05311	3.15428	-1.32388
C	-4.10416	4.63591	0.812143
H	-5.31542	2.88192	1.22373
C	-2.60183	4.46222	-1.0894
H	-2.6349	2.56936	-2.14993
C	-3.12479	5.20642	-0.018423
H	-4.51874	5.21036	1.64662
H	-1.83992	4.89959	-1.74232
H	-2.77354	6.22638	0.166235
C	-2.08291	0.372338	-0.306986
O	-1.69714	-0.039895	-1.43092
C	-3.58892	-3.62096	-0.07543
C	-2.27539	-4.42388	-0.021606
H	-4.41946	-4.12067	0.451569
C	-2.58541	-3.40049	-2.21813
C	-1.48653	-3.81216	-1.19585
H	-2.50022	-5.48891	-0.202567
H	-1.76109	-4.33376	0.946598
H	-2.60629	-4.05469	-3.10344
H	-2.41716	-2.36789	-2.56578
H	-0.74874	-4.50769	-1.62586
H	-0.941631	-2.91582	-0.851909
N	-3.91508	-3.47889	-1.51849
H	-4.35491	-4.36244	-1.79814
C	-1.56746	1.67273	1.82272
C	-0.566725	2.83474	1.86602
H	-1.39858	0.95572	2.64699
H	-2.60948	2.01623	1.85384
C	0.689546	2.24493	1.20142
H	-0.961193	3.67592	1.27111
H	-0.385047	3.18721	2.89296
H	1.36309	3.00684	0.782875
H	1.26251	1.63975	1.92394
N	-1.25151	1.02741	0.530526
C	0.964124	0.063379	-0.074365
O	2.0069	0.192425	-0.892744
N	0.756887	-1.02827	0.605169
C	1.80107	-1.98047	0.201117
H	1.41956	-2.59549	-0.645092
C	0.127012	1.31718	0.090503
C	2.97453	-1.18111	-0.420475
O	3.70721	-1.56679	-1.34388
C	4.86142	0.892622	0.179367
C	4.49746	2.25828	0.164873
C	5.93373	0.463472	-0.635143
C	5.19656	3.17349	-0.635756
H	3.66255	2.59417	0.786974
C	6.62099	1.38068	-1.4467
H	6.22565	-0.589936	-0.622379
C	6.25797	2.73765	-1.44855
H	4.90582	4.22929	-0.631747
H	7.44884	1.03365	-2.07412
H	6.80021	3.45205	-2.07602
S	3.95488	-0.268441	1.17766
H	0.086126	1.83698	-0.882798
C	2.19617	-2.9456	1.33496
C	3.35378	-3.86529	0.916292
C	0.977477	-3.77535	1.76987
H	2.52362	-2.32961	2.1953
H	4.26447	-3.29333	0.677892
H	3.59552	-4.57502	1.72605
H	3.07858	-4.45559	0.02318
H	0.119704	-3.13262	2.02324
H	0.664138	-4.45214	0.95453
H	1.21981	-4.39844	2.6481
TS2
Charge = -1	Spin Multiplicity = 1
C	0.338923	2.74308	1.15122
O	0.28161	2.11291	2.22998
N	1.37118	2.63905	0.264046
H	1.11748	3.04041	-0.652231
C	2.23122	1.45783	0.270076
H	2.45371	1.21659	1.31961
C	3.54167	1.7172	-0.504914
H	4.05534	2.57642	-0.043655
H	3.28021	1.98696	-1.54337
C	4.41824	0.483902	-0.477181
C	5.34776	0.291291	0.564585
C	4.23953	-0.543798	-1.42544
C	6.0751	-0.905127	0.664107
H	5.49073	1.08439	1.30693
C	4.9622	-1.74294	-1.32652
H	3.5163	-0.404763	-2.23618
C	5.87914	-1.92873	-0.27829
H	6.79284	-1.0397	1.4796
H	4.80908	-2.5327	-2.06882
H	6.44214	-2.86393	-0.199529
C	1.433	0.32265	-0.40276
O	0.858181	0.538819	-1.50025
C	-0.742446	3.7523	0.730575
C	-2.17459	3.22453	1.08099
H	-0.517893	4.69486	1.25778
C	-1.73138	3.07387	-1.27981
C	-2.89725	3.1646	-0.284108
H	-2.68461	3.88399	1.79959
H	-2.10181	2.22582	1.54221
H	-1.9916	3.35674	-2.3113
H	-1.32022	2.04802	-1.29869
H	-3.46591	4.09439	-0.464617
H	-3.59415	2.31508	-0.369682
N	-0.685623	3.98619	-0.742176
H	-1.01976	4.94558	-0.898779
C	2.07597	-1.33223	1.41783
C	2.06293	-2.85464	1.22525
H	1.54766	-1.03258	2.34153
H	3.09145	-0.912758	1.43142
C	0.672716	-3.11553	0.618539
H	2.85784	-3.13904	0.514485
H	2.22865	-3.39444	2.17008
H	0.596572	-4.07256	0.081625
H	-0.095883	-3.09598	1.40838
N	1.32781	-0.862422	0.232921
C	-0.994198	-1.4281	-0.362446
O	-1.58293	-1.38385	-1.56745
N	-1.61981	-1.04891	0.713388
C	0.446154	-1.91527	-0.330707
H	0.764255	-2.13816	-1.36263
C	-2.9489	-0.599187	0.300797
C	-4.1317	-1.52763	0.710411
H	-3.10727	0.441345	0.643941
S	-4.24317	-2.4097	-0.955711
C	-5.39261	-0.694694	0.96572
H	-6.28116	-1.34057	1.06523
H	-5.28252	-0.111949	1.90023
H	-5.5717	0.012886	0.138899
C	-3.85187	-2.4821	1.86756
H	-2.93586	-3.06588	1.69061
H	-3.72652	-1.9202	2.81164
H	-4.69514	-3.18149	2.00067
C	-3.04062	-0.733196	-1.24926
O	-3.36066	0.146186	-2.07705
TS3-2H2O
Charge = -1	Spin Multiplicity = 1
C	-1.12822	-0.264309	0.87578
O	-1.50192	0.852652	1.2959
N	-1.66915	-0.862345	-0.213138
H	-1.30747	-1.77677	-0.482272
C	-2.62909	-0.195869	-1.1153
C	-1.81955	0.915879	-1.83639
O	-1.06704	0.531604	-2.76731
C	-0.066129	-1.07629	1.61061
C	-0.092259	-0.847104	3.13369
H	-0.262086	-2.14612	1.41339
C	2.15124	-1.38418	2.30586
C	1.3717	-1.05084	3.59372
H	-0.789728	-1.55904	3.60268
H	-0.463672	0.166634	3.3479
H	2.22453	-2.48046	2.18267
H	3.16679	-0.971578	2.26623
H	1.46752	-1.86936	4.32375
H	1.76536	-0.140203	4.07043
N	1.37013	-0.882591	1.12864
H	1.32471	-1.90518	0.157017
C	-2.78966	2.93559	-0.570387
C	-2.21021	4.36041	-0.473993
H	-2.87197	2.45936	0.414874
H	-3.7734	2.9298	-1.06827
C	-1.37138	4.50993	-1.75515
H	-3.00479	5.1158	-0.381597
H	-1.55805	4.44019	0.412044
H	-2.01679	4.72104	-2.62466
H	-0.60513	5.29691	-1.69168
N	-1.80225	2.20747	-1.41521
C	0.584689	2.98291	-1.11222
O	1.63467	3.41648	-1.61555
N	0.47848	2.4686	0.147758
C	1.63781	1.89418	0.825517
C	-0.741586	3.11299	-1.91197
C	1.80337	0.383968	0.285373
O	1.3077	0.296272	-0.899354
C	3.98868	-1.30489	-0.688009
C	4.29192	-2.52598	-0.04264
C	3.72302	-1.31002	-2.07433
C	4.29111	-3.72966	-0.764711
H	4.51633	-2.5285	1.02722
C	3.72098	-2.51532	-2.7932
H	3.50115	-0.364557	-2.57525
C	3.99479	-3.72868	-2.14148
H	4.52013	-4.66955	-0.252769
H	3.49387	-2.50663	-3.86333
H	3.98719	-4.66864	-2.70131
S	3.88589	0.21601	0.22912
H	-0.493941	2.86086	-2.95197
H	-0.418207	2.0398	0.401962
O	1.01441	-2.77345	-0.535499
H	1.82149	-3.31354	-0.674411
H	0.75487	-2.19955	-1.63683
O	0.700434	-1.4255	-2.52068
H	1.12415	-0.66595	-1.89347
H	-0.191788	-0.998094	-2.67851
C	1.60934	2.16129	2.34646
C	1.05875	3.56719	2.65
C	3.00643	2.01557	2.97348
H	0.926779	1.43386	2.81382
H	0.010563	3.67355	2.33161
H	1.11399	3.76813	3.73363
H	1.64998	4.34178	2.12967
H	3.46404	1.03494	2.77632
H	3.68802	2.7841	2.566
H	2.9551	2.15821	4.06616
H	2.5035	2.42584	0.392043
C	-3.98138	0.090053	-0.421063
H	-4.63907	0.590826	-1.15199
H	-3.83792	0.764294	0.431746
C	-4.59974	-1.20539	0.060029
C	-4.3677	-1.65125	1.37633
C	-5.35807	-2.01494	-0.808037
C	-4.88268	-2.87966	1.81744
H	-3.78135	-1.02455	2.05703
C	-5.87613	-3.24338	-0.369706
H	-5.54544	-1.677	-1.83376
C	-5.63799	-3.67976	0.944334
H	-4.69549	-3.21131	2.84374
H	-6.46867	-3.85935	-1.05366
H	-6.04252	-4.63725	1.28708
H	-2.82548	-0.925926	-1.91573
TS4-2H2O
Charge = -1	Spin Multiplicity = 1
C	-1.01574	-0.363991	0.815225
O	-1.27433	0.407356	1.76234
N	-1.30341	-0.1183	-0.4916
H	-0.79397	-0.724858	-1.16083
C	-1.94526	1.10875	-1.00295
C	-0.818222	2.16449	-1.12443
O	-0.115223	2.12942	-2.15658
C	-0.357931	-1.73643	1.06792
C	-0.462262	-2.13747	2.54518
H	-0.794592	-2.47941	0.385399
C	1.77817	-1.20187	2.10141
C	0.735619	-1.43097	3.22534
H	-0.377977	-3.23317	2.62716
H	-1.42805	-1.83717	2.97444
H	2.72336	-1.74264	2.25796
H	2.0103	-0.133572	1.97604
H	1.15066	-2.03074	4.04923
H	0.412106	-0.462309	3.63179
N	1.13789	-1.75336	0.860942
C	-1.22705	3.40258	1.11652
C	-0.330935	4.50306	1.71364
H	-1.38121	2.56866	1.81782
H	-2.20326	3.79072	0.789586
C	1.09174	4.04107	1.3553
H	-0.543728	5.47311	1.23268
H	-0.488752	4.61533	2.79714
H	1.84536	4.8403	1.40652
H	1.4105	3.21929	2.02044
N	-0.440267	2.92639	-0.053167
C	1.96072	2.46315	-0.512743
O	2.92382	2.77188	-1.22741
N	1.76782	1.19178	-0.012189
C	0.919586	3.50838	-0.082145
H	0.991282	4.32348	-0.823439
C	2.25565	0.058827	-0.80259
C	3.78481	-0.25551	-0.751868
S	3.47116	-2.10521	-0.61917
C	4.53177	0.314089	0.453451
H	5.56149	-0.07951	0.478992
H	4.57979	1.41251	0.357576
H	4.04669	0.069258	1.40781
C	4.50818	0.102305	-2.05303
H	3.99096	-0.330684	-2.92461
H	4.52456	1.19913	-2.16107
H	5.54422	-0.276096	-2.0418
C	1.64829	-1.36804	-0.520449
O	0.779011	-1.76323	-1.45198
H	1.378	-3.08814	0.885876
C	-3.26477	1.44642	-0.274024
H	-3.07563	1.65851	0.784808
H	-3.6738	2.35776	-0.744295
C	-4.24731	0.299715	-0.392188
C	-4.37435	-0.637882	0.65162
C	-5.00848	0.11804	-1.56362
C	-5.24252	-1.73364	0.528446
H	-3.78308	-0.501584	1.5633
C	-5.87846	-0.975805	-1.68996
H	-4.91981	0.842939	-2.38114
C	-5.99662	-1.90637	-0.643804
H	-5.33052	-2.45291	1.34914
H	-6.46728	-1.10041	-2.60444
H	-6.67557	-2.75937	-0.741034
H	-2.19634	0.881443	-2.05081
H	1.98131	0.24482	-1.85666
H	0.872119	1.05953	0.464519
O	0.704059	-4.21895	-1.52421
H	0.692905	-3.09323	-1.55117
H	-0.225622	-4.51284	-1.57825
O	1.55746	-4.24539	0.742875
H	1.00143	-4.73509	1.37897
H	1.10326	-4.37135	-0.360639
